# Supplementary material for: Qualitative and Quantitative Analysis of Tumor Cell Invasion Using Au Clusters
Source: Nanomaterials (Basel). 2021 Dec 31;12(1):145. doi: 10.3390/nano12010145 (PMC8746878; doi:10.3390/nano12010145)
Supplement: Supplementary file 1 [file nanomaterials-12-00145-s001.zip]

Archive with 1 entries (1 files):
- nanomaterials-1482060-supplementary.pdf
